# Supplementary material for: On an optimal testing strategy for workplace settings operating during the COVID-19 pandemic
Source: PLoS One. 2022 Mar 2;17(3):e0264060. doi: 10.1371/journal.pone.0264060 (PMC8890654; doi:10.1371/journal.pone.0264060)
Supplement: S1 File — (C) [file pone.0264060.s001.c]

#include <stdio.h>
#include <stdlib.h>
#include <math.h>
#include <float.h>
#define kingdat  "Sergio.dat"


FILE *kdat;  

double Mat[1010][210][11];
int    TS[1010][4];            /*testing set */
double Np=1000;
double Nd=200;
double RM=RAND_MAX,Rans,Rde,Ran[100];
double NTd=100;              /* no. of tests/day */
double Tt;                   /* exclusion time range */
double TNTD, MTNTD, STNTD;   /* Total NTd, mean and sigma */
double DPE;                  /* dias persona enferma */
double NReal=10000;          /* no. of realizations */   /*will need about 4,000 for real results */
double MatR[10010][6];       /* IPD per realization-0 y sum NTD-1  */
double MDPE;                 /* Mean DPE over realizations     */    
double SDPE;                 /* Sigma DPE over realizations    */
double KDPE;                 /* Kurtosis DPE over realizations */
double SqDPE;                /* Squeness DPE over realizations */
double TTS, MTS, STS;        /* Mean and sigma Testing Sample  */
double TotNT, MNT;           /* Total no. of seek sample turns and mean*/
double FN=0.0;               /* False Negative rate */

/* [persons]           */
/* [days]               */
/* [properties]         */ 
/* 0-  0 healthy, 1 infected                        */
/* 1-  0 asymptomatic, 1 symptomatic                */
/* 2-  0 atending, 1 sent home                      */
/* 3-  when did you catch it? -1000 if never        */
/* 4-  when were you last tested ?  -1000 if never  */
/* 5-  if sent home, when? -1000 if never           */
/* 6-  have you been tested today?  0 no, 4 yes     */


double Random()
{
int i;
double ran;

 Rde=rand()/RM;
 i=Rde*100;
 ran=Ran[i];
 Ran[i]=Rde;

 
return(ran);
}


Stats()
{
int i;
double ii;
double Sum, SumSq, MeanSq;
double SumT, SumSqT, MeanSqT;
double SumTs, SumSqTs, MeanSqTs;
double SumNT, Sxm2, Sxm3, Sxm4;
double MSxm2, MSxm3, MSxm4; 

 Sxm2=0.0;Sxm4=0.0;
 Sum=0.0;SumT=0.0;SumTs=0.0;SumNT=0.0;
 SumSq=0.0;SumSqT=0.0;SumSqTs=0.0;

for (i=0;i<NReal;i++)
      {
      ii=i;
      Sum=Sum+MatR[i][0];
      SumT=SumT+MatR[i][1];
      SumTs=SumTs+MatR[i][2];
      SumNT=SumNT+MatR[i][3];

      SumSq=SumSq+(MatR[i][0]*MatR[i][0]);
      SumSqT=SumSqT+(MatR[i][1]*MatR[i][1]);
      SumSqTs=SumSqTs+(MatR[i][2]*MatR[i][2]);
      }

MeanSq=SumSq/NReal;
MDPE=Sum/NReal;

MeanSqT=SumSqT/NReal;
MTNTD=SumT/NReal; 

MeanSqTs=SumSqTs/NReal;
MTS=SumTs/NReal;

MNT=SumNT/NReal;
 
SDPE=MeanSq-(MDPE*MDPE);
SDPE=sqrt(SDPE); 

STNTD=MeanSqT-(MTNTD*MTNTD);
STNTD=sqrt(STNTD);

STS=MeanSqTs-(MTS*MTS);
STS=sqrt(STS);

for (i=0;i<NReal;i++)
      {
      ii=i;
      Sxm2=Sxm2+(MatR[i][0]-MDPE)*(MatR[i][0]-MDPE);
      Sxm3=Sxm3+(MatR[i][0]-MDPE)*(MatR[i][0]-MDPE)*(MatR[i][0]-MDPE);
      Sxm4=Sxm4+(MatR[i][0]-MDPE)*(MatR[i][0]-MDPE)*(MatR[i][0]-MDPE)*(MatR[i][0]-MDPE);
      }

 MSxm2=Sxm2/NReal;
 MSxm3=Sxm3/NReal;
 MSxm4=Sxm4/NReal;

 KDPE=MSxm4/((MSxm2)*(MSxm2));
 SqDPE=MSxm3/(pow(MSxm2,1.5));
 
return(0);
}


Evolve()
{
int i,j,k,Sl,l,Sm,m,Sk;
double ii,jj;           /* Tt testing day threshold  */
double Ip,LI;           /* Infection probability/day */
double NT,TF;           /* no. of tests that day     */
int Tsn;                /* no. in the testing set    */
int  NTurns;            /* no. of Turns on sample definition */
int NRanks[40];         /* nos. per Rank             */
 
// Sl=12;    /* seek loop */
Sm=0;
Sk=0;
 
for (j=1;j<Nd;j++)
      {
      jj=j;
      NT=0.0;LI=0.0;

      /*******************************************/
      /*     EPIDEMIOLOGICAL MODEL HERE          */
      /*******************************************/
      
      TF=Tt;
      Ip=6.69798e-4;     /*constant infected no.  */
      // Ip=1.6745e-4+(2.51175e-3*(jj/200.0));     /* growing phase  */
      Tsn=0.0;

      /******************************************/
      /*   Testing Algorithm here               */
      /******************************************/     


      /* initialize testing set matrix */

      for (i=0;i<Np;i++)
	    {
	    TS[i][0]=0;TS[i][1]=0;  
	    }

       for (i=0;i<40;i++)
	    {
	    NRanks[i]=0; 
	    }

      
      /* day starts equal to previous  */

      for (i=0;i<Np;i++)
	{
	Mat[i][j][0]=Mat[i][j-1][0]; Mat[i][j][1]=Mat[i][j-1][1]; Mat[i][j][2]=Mat[i][j-1][2];
	Mat[i][j][3]=Mat[i][j-1][3]; Mat[i][j][4]=Mat[i][j-1][4]; Mat[i][j][5]=Mat[i][j-1][5];
	Mat[i][j][6]=0.0;     //we can all be onthe list
	Mat[i][j][7]=0.0;     //we can all be tested
	}
     
      
      /* Epidemiologic Evolution */
      for (i=0;i<Np;i++)   
	    {
	    ii=i;
	    /*infect the healthy unlucky, on their way to work*/
	    if ((Mat[i][j-1][0]<0.5) && (jj-Mat[i][j-1][3]>90) && (Random()<Ip))    
 	       {
	       Mat[i][j][0]=1.0;
	       Mat[i][j][3]=jj;
	       Mat[i][j][1]=0.0; if (Random()*100.0<25.0) Mat[i][j][1]=1.0;
	       }
	    
	    /*cure anyone after 15 days sick*/
	    if ((Mat[i][j-1][0]>0.5) && (jj-Mat[i][j-1][3])>15) 
	       {
	       Mat[i][j][0]=0.0;
	       Mat[i][j][1]=0.0;
	       }
	    
	    /*turn presymptomatic ones symptomatic*/
            if ( ( Mat[i][j-1][0]>0.5 ) && ( Mat[i][j-1][1]<0.5 ) && ( Random()<0.6 ) && ((jj-Mat[i][j-1][3])>4)
		 && ( (jj-Mat[i][j-1][3])<6 ) ) 
	       {
	       Mat[i][j][1]=1.0;
	       }
	    
	    }


      
      /* intervention */
       for (i=0;i<Np;i++)   
	    {
	    /*allow the excluded back after their quarenteen */
	    if ( (Mat[i][j-1][2]>0.5) &&  ( (jj-Mat[i][j-1][5])>14.0 )     )
	       {
	       Mat[i][j][2]=0.0;  
	       }

	    /*exclude the symptomatic ones  */
            if ( (Mat[i][j-1][1]>0.5)     ) 
	       {
	       Mat[i][j][2]=1.0;
	       }
	    }


       /*find testable ones*/

       NTurns=0;
       while (Tsn<NTd)
	 {
         for (i=0;i<Np;i++)   
	     {
	       if ( (Mat[i][j-1][2]<0.5) && ((jj-Mat[i][j-1][4])>Tt) && (Mat[i][j][6]<2.0) )
		{
		TS[Tsn][0]=i;  
		Tsn=Tsn+1.0;
		Mat[i][j][6]=4.0;
		NRanks[NTurns]=NRanks[NTurns]+1;
		}

	     }
	 if(Tsn<NTd)
	   {
	   Tt=Tt-1.0;
           NTurns=NTurns+1;
	   }
	 }

       Tt=TF;

       /*
       if((NTurns>0)  )
	 for(i=0;i<Tsn;i++)
	   {
	     printf("%f %f %f %f\n", jj, 1.001*i, 1.001*TS[i][0], Mat[TS[i][0]][j-1][4]);
	   }
       */       


       //   Testing Scheme //

       if (1.01*NTurns<0.5)
	 {
	 i=0;
	 while (NT<NTd) 
	    { 
	      if ( (Mat[TS[i][0]][j][7]<2.0) && (Random()<((NTd)/Tsn)) &&  (Mat[TS[i][0]][j][7]<2.0)    )
	       {
	       NT=NT+1.0;
	       Mat[TS[i][0]][j][4]=jj;
	       Mat[TS[i][0]][j][7]=4.0;
	       // if(Mat[TS[i][0]][j][0]>0.5)
	       if ( (Mat[TS[i][0]][j][0]>0.5) && (Random()>FN)    ) 
		 {
		 Mat[TS[i][0]][j][2]=1.0;
		 Mat[TS[i][0]][j][5]=jj;
		 }
	      
	       i=i+1;
	       if (i==Tsn)
		 i=0;
	       }
	   
	    }	
	   
	 }

       
       if ((1.01*NTurns>0.5) && (1.01*NTurns<1.5))
	 {	   
	   for(i=0;i<(NRanks[0]);i++)
	     {
	      NT=NT+1.0;
	       Mat[TS[i][0]][j][4]=jj;
	       Mat[TS[i][0]][j][7]=4.0;
	       // if(Mat[TS[i][0]][j][0]>0.5)
		 if ( (Mat[TS[i][0]][j][0]>0.5) && (Random()>FN)    ) 
		 {
		 Mat[TS[i][0]][j][2]=1.0;
		 Mat[TS[i][0]][j][5]=jj;
		 }  
	     }

	  

	   i=NRanks[0];
	   while (NT<NTd)
	     
	    {
	      if ( Random()<((NTd-NRanks[0])/(Tsn-NRanks[0])) && (Mat[TS[i][0]][j][7]<2.0)) 	
	       {
	       NT=NT+1.0;
	       Mat[TS[i][0]][j][4]=jj;
	       Mat[TS[i][0]][j][7]=4.0;
	       // if(Mat[TS[i][0]][j][0]>0.5)
		 if ( (Mat[TS[i][0]][j][0]>0.5) && (Random()>FN)    ) 
		 {
		 Mat[TS[i][0]][j][2]=1.0;
		 Mat[TS[i][0]][j][5]=jj;
		 }
	      
	       i=i+1;
	       if (i>(Tsn-1))
	       i=NRanks[0];
	       
	       }
	   
	    	
	    }
	 

       }


  if ((1.01*NTurns>1.5) && (1.01*NTurns<2.5))
	 {	   
	   for(i=0;i<(NRanks[0]+NRanks[1]);i++)
	     {
	      NT=NT+1.0;
	       Mat[TS[i][0]][j][4]=jj;
	       Mat[TS[i][0]][j][7]=4.0;
	       //if(Mat[TS[i][0]][j][0]>0.5)
		 if ( (Mat[TS[i][0]][j][0]>0.5) && (Random()>FN)    ) 
		 {
		 Mat[TS[i][0]][j][2]=1.0;
		 Mat[TS[i][0]][j][5]=jj;
		 }  
	     }


	   i=NRanks[0]+NRanks[1];
	   while (NT<NTd)
	     
	    {
	      if ( Random()<((NTd-(NRanks[0]+NRanks[1]))/(Tsn-(NRanks[0]+NRanks[1]))) && (Mat[TS[i][0]][j][7]<2.0)) 	
	       {
	       NT=NT+1.0;
	       Mat[TS[i][0]][j][4]=jj;
	       Mat[TS[i][0]][j][7]=4.0;
	       //if(Mat[TS[i][0]][j][0]>0.5)
		 if ( (Mat[TS[i][0]][j][0]>0.5) && (Random()>FN)    ) 
		 {
		 Mat[TS[i][0]][j][2]=1.0;
		 Mat[TS[i][0]][j][5]=jj;
		 }
	      
	       i=i+1;
	       if (i>(Tsn-1))
	       i=NRanks[0]+NRanks[1];
	       
	       }
	   
	    	
	    }
	   
	 }

 if ((1.01*NTurns>2.5) && (1.01*NTurns<3.5))
	 {	   
	   for(i=0;i<(NRanks[0]+NRanks[1]+NRanks[2]);i++)
	     {
	      NT=NT+1.0;
	       Mat[TS[i][0]][j][4]=jj;
	       Mat[TS[i][0]][j][7]=4.0;
	       //if(Mat[TS[i][0]][j][0]>0.5)
		 if ( (Mat[TS[i][0]][j][0]>0.5) && (Random()>FN)    ) 
		 {
		 Mat[TS[i][0]][j][2]=1.0;
		 Mat[TS[i][0]][j][5]=jj;
		 }  
	     }


	   i=NRanks[0]+NRanks[1]+NRanks[2];
	   while (NT<NTd)
	     
	    {
	      if ( Random()<((NTd-(NRanks[0]+NRanks[1]+NRanks[2]))/(Tsn-(NRanks[0]+NRanks[1]+NRanks[2])))
		   && (Mat[TS[i][0]][j][7]<2.0)) 	
	       {
	       NT=NT+1.0;
	       Mat[TS[i][0]][j][4]=jj;
	       Mat[TS[i][0]][j][7]=4.0;
	       //if(Mat[TS[i][0]][j][0]>0.5)
		 if ( (Mat[TS[i][0]][j][0]>0.5) && (Random()>FN)    ) 
		 {
		 Mat[TS[i][0]][j][2]=1.0;
		 Mat[TS[i][0]][j][5]=jj;
		 }
	      
	       i=i+1;
	       if (i>(Tsn-1))
	       i=NRanks[0]+NRanks[1]+NRanks[2];
	       
	       }
	   
	    	
	    }
	   

	   
	 }


 
       
       if (jj>99.0)
	 {
         TNTD=TNTD+NT;
	 TTS=TTS+Tsn;
	 TotNT=TotNT+NTurns;
	 }
      
      
      /*  count the working infected*/
       if (jj>100.0)
       for (i=0;i<Np;i++)   
	    {
	    ii=i;
            if ((Mat[i][j-1][0]>0.5) && (Mat[i][j-1][2]<0.5))
	    DPE=DPE+1.0;
	    }

      
      }

 
 

return(0);  
}

wrtfil()
{
int i;
double ii;


kdat=fopen(kingdat,"w");

 for (i=0;i<Np;i++)
       {
       ii=i; 
                     
       (void)fprintf(kdat, "%f %f %f %f %f %f\n", Mat[i][0][0], Mat[i][0][1], Mat[i][0][2], Mat[i][0][3],
		     Mat[i][0][4], Mat[i][0][5]);
	 
       }
	
(void) fclose(kdat);


 

return(0);
}


main()
{
int i,j,k,l,m;
double ii,jj,kk,RandTime,ll,mm;


  RandTime=clock();
  srand(RandTime);

  //srand(6442);

 for(m=0;m<20;m++)
 {
 mm=m;
 Tt=mm;

 KDPE=0.0;
 SqDPE=0.0;
 MDPE=0.0;
 SDPE=0.0;
 MTS=0.0;
 STS=0.0;

  
for(l=0;l<NReal;l++)
{
  ll=l;
 
 
 for (i=0;i<100;i++)                 /*fill the Randon matrix */
      Ran[i]=rand()/RM;

 // printf("%f %f %f \n", Random(), Random(), Random() );

 DPE=0.0;
 TNTD=0.0;
 TTS=0.0;
 TotNT=0.0;

 for (i=0;i<Np;i++)    /*initilize matrix*/
      {
      ii=i;
      TS[i][0]=0.0;TS[i][1]=0.0;TS[i][2]=0.0;TS[i][3]=0.0;      
      for(j=0;j<Nd;j++)     
	   {
	   for(k=0;k<10;k++)
	        {
	        Mat[i][j][k]=0.0;
		}
	   }
      }

 
     for (i=0;i<Np;i++)    /*initilize poppulation*/
      {
      ii=i;    
      Mat[i][0][0]=0.0; if( Random()*100.0<(1.0/4.0) ) Mat[i][0][0]=1.0;  /*healhy 0, infected 1 */
      Mat[i][0][1]=0.0; if((Mat[i][0][0]==1.0) && (Random()*100.0<25.0)) Mat[i][0][1]=1.0; /*0-no symptoms 1-yes simptoms */
      Mat[i][0][2]=0.0;  /* 0-attending  1-sent home*/ 
      Mat[i][0][3]=-1000.0; if(Mat[i][0][0]==1.0) Mat[i][0][3]=-Random()*14.0;  /*when caught it -1000 never, if yes day no.*/
      Mat[i][0][4]=-1000.0; /*when last tested -1000 never, if yes, day no.*/
      Mat[i][0][5]=-1000.0; /* if sent home, when   -1000 never, if yes, day no.*/
      Mat[i][0][6]=0.0;
      }

     //      wrtfil(); 

      Evolve();

      //  printf("%f %f %f %f %f %f\n", Mat[0][0][0], Mat[0][0][1], Mat[0][0][2], Mat[0][0][3], Mat[0][0][4], Mat[0][0][5]);
      // printf("%f \n", DPE);  
      MatR[l][0]=DPE;
      MatR[l][1]=TNTD;
      MatR[l][2]=TTS/100.0;
      MatR[l][3]=TotNT/100;
 }

 Stats();
 printf("%f %f %f %f %f %f %f %f %f %f \n", mm, MDPE, SDPE, MDPE+SDPE, MDPE-SDPE, MTNTD, STNTD, MNT, SqDPE, KDPE);
 // printf("%f %f \n", MTNTD, STNTD );
 // printf("%f %f %f \n", MTS, STS, MNT);
 }
      
return (0);

}
